# Supplementary material for: Novel Large Sulfur Bacteria in the Metagenomes of Groundwater-Fed Chemosynthetic Microbial Mats in the Lake Huron Basin
Source: Front Microbiol. 2017 May 8;8:791. doi: 10.3389/fmicb.2017.00791 (PMC5421297; doi:10.3389/fmicb.2017.00791)
Supplement: TABLE S1 — NCBI and IMG accession numbers for Alpena Fountain and Isolated Sinkhole metagenomes and individual bins. [file Table_1.XLSX]

## Sheet: Sheet2
NCBI
BioProject	BioSample	Organism	Accession #	SRA
PRJNA340051	SAMN05661201	Alpena Fountain metagenome		SRR4293692
PRJNA340052	SAMN05661199	Isolated Sinkhole metagenome		SRR4293691
PRJNA340050	SAMN06213953	Verrucomicrobia bacterium A1	MTEN00000000
PRJNA340050	SAMN06213952	Desulfobulbaceae bacterium A2	MTEO00000000
PRJNA340050	SAMN06213951	Candidatus Altiarchaeales archaeon A3	MTER00000000
PRJNA340050	SAMN06213950	Candidatus Parcubacteria bacterium A4	MTEP00000000
PRJNA340050	SAMN06213949	Elusimicrobia bacterium A5	MTES00000000
PRJNA340050	SAMN06213948	Desulfobacteraceae bacterium A6	MTEQ00000000
PRJNA340050	SAMN06213942	Rhodoferax ferrireducens A7	MTEI00000000
PRJNA340050	SAMN06213943	Thiothrix lacustris A8	MTEJ00000000
PRJNA340050	SAMN06213955	Thiotrichaceae bacterium IS1	MTEK00000000
PRJNA340050	SAMN06213970	Beggiatoa sp. IS2	MTEL00000000
PRJNA340050	SAMN06213971	Desulfobacteraceae bacterium IS3	MTEM00000000
IMG
Genome ID	GOLD Analysis Project ID	Description
3300003868		Alpena Fountain metagenome
3300003874		Isolated Sinkhole metagenome
2617270702	Ga0073109	Bin A1
2617270703	Ga0073110	Bin A2
2617270704	Ga0073111	Bin A3
2617270706	Ga0073112	Bin A4
2617270707	Ga0073113	Bin A5
2617270708	Ga0073114	Bin A6
2617270710	Ga0073115	Bin A7
2617270711	Ga0073116	Bin A8
2616645013	Ga0073108	Bin IS1
2616645011	Ga0073106	Bin IS2
2616645012	Ga0073107	Bin IS3
