# Supplementary material for: Novel Large Sulfur Bacteria in the Metagenomes of Groundwater-Fed Chemosynthetic Microbial Mats in the Lake Huron Basin
Source: Front Microbiol. 2017 May 8;8:791. doi: 10.3389/fmicb.2017.00791 (PMC5421297; doi:10.3389/fmicb.2017.00791)
Supplement: TABLE S2 — Annotations and IMG locus tags for key metabolic genes identified across bins. [file Table_2.xlsx]

## Sheet: Sheet1
# Bin	Process	Gene/Pathway	Product	Locus_Tag	COG_ID	EC_Number	Notes
A1	C Fixation	Reductive Acetyl-CoA Pathway	Acyl-coenzyme A synthetases/AMP-(fatty) acid ligases	Ga0062456_100189610	COG0365	EC:6.2.1.1
A1	Heterotrophy		ABC-type amino acid transport/signal transduction systems, periplasmic component/domain	Ga0062456_10011625	COG0834
A1	Heterotrophy		ABC-type branched-chain amino acid transport systems, ATPase component	Ga0062456_10005118	COG0410
A1	Heterotrophy		ABC-type branched-chain amino acid transport systems, ATPase component	Ga0062456_10005119	COG0411
A1	Heterotrophy		ABC-type polar amino acid transport system, ATPase component	Ga0062456_10005271	COG1126	EC:3.6.3.-
A1	Heterotrophy		ABC-type polysaccharide/polyol phosphate transport system, ATPase component	Ga0062456_10018512	COG1134
A1	Heterotrophy		ABC-type spermidine/putrescine transport systems, ATPase components	Ga0062456_10022006	COG3842	EC:3.6.3.-
A1	Heterotrophy		ABC-type sugar transport system, periplasmic component	Ga0062456_10022431	COG1653
A1	Heterotrophy		ABC-type sugar transport system, permease component	Ga0062456_10016804	COG0395
A1	Heterotrophy		ABC-type sugar transport systems, ATPase components	Ga0062456_10023972	COG3839	EC:3.6.3.-
A1	Heterotrophy		TRAP-type mannitol/chloroaromatic compound transport system, small permease component	Ga0062456_100220213	COG4665
A1	N Metabolism	ccNIR?	nitrite reductase (cytochrome c-552)	Ga0073109_10718
A1	N Metabolism	NirB?	NADPH-dependent 2,4-dienoyl-CoA reductase, sulfur reductase	Ga0073109_10536	COG0446
A1	N Metabolism	NirB?	Pyridine nucleotide-disulphide oxidoreductase	Ga0073109_10317
A2	C Fixation	3-Hydroxypropionate Bicycle	Acetyl-CoA carboxylase alpha subunit	Ga0062456_10002252	COG0825	EC:6.4.1.2
A2	C Fixation	3-Hydroxypropionate Bicycle	Acetyl-CoA carboxylase, carboxyltransferase component (subunits alpha and beta)	Ga0062456_10009881	COG4799	EC:6.4.1.3
A2	C Fixation	Reductive Acetyl-CoA Pathway	Acyl-coenzyme A synthetases/AMP-(fatty) acid ligases	Ga0062456_100020724	COG0365	EC:6.2.1.1
A2	C Fixation	Reductive Acetyl-CoA Pathway	Acyl-coenzyme A synthetases/AMP-(fatty) acid ligases	Ga0062456_10009599	COG0365	EC:6.2.1.17
A2	C Fixation	Reductive Acetyl-CoA Pathway	Acyl-coenzyme A synthetases/AMP-(fatty) acid ligases	Ga0062456_10004482	COG0365	EC:6.2.1.25
A2	C Fixation	Reductive Acetyl-CoA Pathway	CO dehydrogenase/acetyl-CoA synthase beta subunit	Ga0062456_10009136	COG1614	EC:2.3.1.169
A2	H Oxidation		Ni,Fe-hydrogenase I large subunit	Ga0062456_10005102	COG0374	EC:1.12.99.6
A2	H Oxidation		Ni,Fe-hydrogenase I large subunit	Ga0062456_10006849	COG0374	EC:1.12.99.6
A2	H Oxidation		Ni,Fe-hydrogenase I small subunit	Ga0062456_10005103	COG1740	EC:1.12.2.1
A2	Heterotrophy		ABC-type amino acid transport system, permease component	Ga0062456_10001112	COG0765
A2	Heterotrophy		ABC-type amino acid transport system, permease component	Ga0062456_10001114	COG4597
A2	Heterotrophy		ABC-type arginine/histidine transport system, permease component	Ga0062456_10011627	COG4160
A2	Heterotrophy		ABC-type branched-chain amino acid transport system, permease component	Ga0062456_100051110	COG4177
A2	Heterotrophy		ABC-type branched-chain amino acid transport systems, ATPase component	Ga0062456_100030610	COG0410
A2	Heterotrophy		ABC-type branched-chain amino acid transport systems, periplasmic component	Ga0062456_100030614	COG0683
A2	Heterotrophy		ABC-type branched-chain amino acid transport systems, periplasmic component	Ga0062456_100051112	COG0683
A2	Heterotrophy		ABC-type sugar transport system, periplasmic component	Ga0062456_100019511	COG1879
A2	Heterotrophy		ABC-type sugar transport system, permease component	Ga0062456_10023971	COG0395
A2	Heterotrophy		ABC-type sugar transport systems, permease components	Ga0062456_10016803	COG1175
A2	Heterotrophy		ABC-type sugar transport systems, permease components	Ga0062456_10022434	COG1175
A2	Heterotrophy		Branched-chain amino acid ABC-type transport system, permease components	Ga0062456_100051111	COG0559
A2	Heterotrophy		Citrate transporter	Ga0062456_10007956	COG1055
A2	Heterotrophy		TRAP-type C4-dicarboxylate transport system, large permease component	Ga0062456_10008048	COG1593
A2	Heterotrophy		TRAP-type C4-dicarboxylate transport system, periplasmic component	Ga0062456_10002786	COG1638
A2	N Metabolism	ccNIR	cytochrome c nitrite reductase small subunit	Ga0073110_14752	COG3005
A2	N Metabolism	ccNIR	respiratory nitrite reductase (cytochrome; ammonia-forming) precursor	Ga0073110_14751	COG3303	EC:1.7.2.2
A2	N Metabolism	ccNIR	Cytochrome c552	Ga0073110_100212
A2	N Metabolism	NirB	Nitrite/Sulfite reductase ferredoxin-like half domain-containing protein	Ga0073110_11687
A2	N Metabolism	NirB	Nitrite/Sulfite reductase ferredoxin-like half domain-containing protein	Ga0073110_11962
A2	O2 Reduction	Cytochrome bd oxidase	Cytochrome bd-type quinol oxidase, subunit 2	Ga0062456_10015347	COG1294	EC:1.10.3.-
A2	O2 Respiration	Cytochrome bd oxidase	Cytochrome bd-type quinol oxidase, subunit 1	Ga0062456_10015346	COG1271	EC:1.10.3.-
A2	O2 Respiration	Cytochrome cbb3 oxidase	Cbb3-type cytochrome oxidase, subunit 1	Ga0062456_10010161	COG3278	EC:1.9.3.1
A2	S Metabolism		octaheme c-type cytochrome, tetrathionate reductase family	Ga0073110_100232
A2	S Metabolism		octaheme c-type cytochrome, tetrathionate reductase family	Ga0073110_104714
A2	S Metabolism		tetrathionate reductase subunit B	Ga0073110_11622	COG0437
A2	S Metabolism		tetrathionate reductase subunit B	Ga0073110_12131	COG0437
A2	S Metabolism	phs	thiosulfate reductase/polysulfide reductase	Ga0073110_102140	COG0243
A2	S Metabolism	phs	thiosulfate reductase/polysulfide reductase	Ga0073110_102143	COG0243
A2	S Metabolism	phs	thiosulfate reductase/polysulfide reductase	Ga0073110_11623	COG0243
A2	S Metabolism	phs	thiosulfate reductase/polysulfide reductase	Ga0073110_120512	COG0243
A2	S Metabolism	phs	thiosulfate reductase/polysulfide reductase	Ga0073110_12132	COG0243
A2	S Metabolism	Apr	Adenosine-5'-phosphosulfate reductase beta subunit;	Ga0062456_10009217	COG4231	EC:1.8.99.2
A2	S Metabolism	Apr	Adenosine-5'-phosphosulfate reductase beta subunit;	Ga0062456_10004062	COG4231	EC:1.8.99.2
A2	S Metabolism	Apr	Succinate dehydrogenase/fumarate reductase, flavoprotein subunit	Ga0062456_10004061	COG1053	EC:1.8.99.2
A2	S Metabolism	Dsr	Dissimilatory sulfite reductase (desulfoviridin), alpha and beta subunits	Ga0062456_10006431	COG2221	EC:1.8.99.1
A2	S Metabolism	Sat	ATP sulfurylase (sulfate adenylyltransferase)	Ga0062456_10002921	COG2046	EC:2.7.7.4
A3	C Fixation	Reductive Acetyl-CoA Pathway	acetyl-coenzyme A synthetase (EC 6.2.1.1)	Ga0073111_11158	COG0365	EC:6.2.1.1
A3	C Fixation	Reductive Acetyl-CoA Pathway	CO dehydrogenase/acetyl-CoA synthase alpha subunit	Ga0073111_10119	COG1152
A3	C Fixation	Reductive Acetyl-CoA Pathway	CO dehydrogenase/acetyl-CoA synthase complex, epsilon subunit	Ga0073111_10111
A3	Cell Division		cell division protein FtsZ	Ga0073111_11122	COG0206
A3	Cell Division		cell division protein FtsZ	Ga0073111_11123	COG0206
A3	H Oxidation		Ni,Fe-hydrogenase I small subunit	Ga0062456_10018893	COG1740	EC:1.12.99.6
A3	Heterotrophy		ABC-type branched-chain amino acid transport system, permease component	Ga0062456_10035004	COG4177
A3	Heterotrophy		ABC-type polysaccharide/polyol phosphate transport system, ATPase component	Ga0062456_10024614	COG1134
A3	Heterotrophy		C4-dicarboxylate transporter/malic acid transport protein	Ga0062456_10029816	COG1511
A3	Heterotrophy		TRAP-type C4-dicarboxylate transport system, large permease component	Ga0062457_100010213	COG1593
A3	S Metabolism	Assimilatory	adenylylsulfate kinase	Ga0073111_103010	COG0529	EC:2.7.1.25
A3			coenzyme F420 hydrogenase subunit beta	Ga0073111_10203	COG1035	EC:1.12.98.1
A3			coenzyme F420 hydrogenase subunit beta	Ga0073111_10451	COG1035	EC:1.12.98.1
A3			Coenzyme F420-reducing hydrogenase, beta subunit	Ga0062456_10008553	COG1035	EC:1.12.98.1
A3			Cytochrome c biogenesis protein CcdA	Ga0073111_10864	COG0785
A3			Cytochrome c biogenesis protein CcdA	Ga0073111_10271	COG0785
A3			D-fructose 1,6-bisphosphatase	Ga0073111_10378	COG0483	EC:3.1.3.25
A3			F420H2 dehydrogenase subunit N	Ga0073111_10506	COG1007	EC:1.6.5.3
A3			formate dehydrogenase iron-sulfur subunit	Ga0073111_11091	COG0437
A3			formate dehydrogenase major subunit	Ga0073111_11092		EC:1.2.1.2
A3			Glucose-6-phosphate isomerase (GPI)	Ga0073111_10973
A3			Glycosyl transferases group 1	Ga0073111_11806
A3			Glycosyl transferases group 1	Ga0073111_11807
A3			Glycosyltransferase family 17	Ga0073111_10572
A3			Glycosyltransferase involved in cell wall bisynthesis	Ga0073111_10341	COG0438
A3			Glycosyltransferase involved in cell wall bisynthesis	Ga0073111_10072	COG0438
A3			Glycosyltransferase involved in cell wall bisynthesis	Ga0073111_11804	COG0438
A3			Glycosyltransferase involved in cell wall bisynthesis	Ga0073111_11363	COG0438
A3			Glycosyltransferase involved in cell wall bisynthesis	Ga0073111_10845	COG0438
A3			Glycosyltransferase involved in cell wall bisynthesis	Ga0073111_10686	COG0438
A3			Glycosyltransferase involved in cell wall bisynthesis	Ga0073111_10832	COG0463
A3			Glycosyltransferase, GT2 family	Ga0073111_10934	COG1216
A3			Glycosyltransferase, GT2 family	Ga0073111_12084	COG1216
A3			Glycosyltransferase, GT2 family	Ga0073111_10721	COG1216
A3			Glycosyltransferase, GT2 family	Ga0073111_10455	COG1216
A3			lipopolysaccharide transport system permease protein	Ga0073111_11657	COG1682
A5	Heterotrophy		ABC-type spermidine/putrescine transport system, permease component II	Ga0062456_10033353	COG1177
A6	C Fixation	3-Hydroxypropionate Bicycle	Acetyl-CoA carboxylase beta subunit	Ga0062456_10013035	COG0777	EC:6.4.1.2
A6	C Fixation	3-Hydroxypropionate Bicycle	Acetyl-CoA carboxylase, carboxyltransferase component (subunits alpha and beta)	Ga0062456_10008581	COG4799	EC:6.4.1.3
A6	C Fixation	3-Hydroxypropionate Bicycle	Acetyl/propionyl-CoA carboxylase, alpha subunit	Ga0062456_10008582	COG4770	EC:6.4.1.3
A6	C Fixation	Reductive Acetyl-CoA Pathway	Acyl-coenzyme A synthetases/AMP-(fatty) acid ligases	Ga0062456_10006793	COG0365	EC:6.2.1.16
A6	C Fixation	Reductive Acetyl-CoA Pathway	Acyl-coenzyme A synthetases/AMP-(fatty) acid ligases	Ga0062456_10010053	COG0365	EC:6.2.1.1
A6	C Fixation	Reductive Acetyl-CoA Pathway	CO dehydrogenase/acetyl-CoA synthase beta subunit	Ga0062456_10012131	COG1614	EC:2.3.1.169
A6	H Oxidation		Ni,Fe-hydrogenase III large subunit	Ga0062456_10002088	COG3261
A6	H Oxidation		Ni,Fe-hydrogenase III small subunit	Ga0062456_10002087	COG3260
A6	Heterotrophy		ABC-type amino acid transport system, permease component	Ga0062456_10009443	COG0765
A6	Heterotrophy		ABC-type amino acid transport system, permease component	Ga0062456_10009444	COG4597
A6	Heterotrophy		ABC-type amino acid transport/signal transduction systems, periplasmic component/domain	Ga0062456_10009445	COG0834
A6	Heterotrophy		ABC-type amino acid transport/signal transduction systems, periplasmic component/domain	Ga0062456_10011744	COG0834
A6	Heterotrophy		ABC-type branched-chain amino acid transport systems, ATPase component	Ga0062456_100013528	COG0411
A6	Heterotrophy		ABC-type polar amino acid transport system, ATPase component	Ga0062456_10009442	COG1126	EC:3.6.3.-
A6	Heterotrophy		ABC-type polysaccharide/polyol phosphate transport system, ATPase component	Ga0062456_10010375	COG1134
A6	Heterotrophy		ABC-type spermidine/putrescine transport system, permease component I	Ga0062456_10012972	COG1176
A6	Heterotrophy		ABC-type spermidine/putrescine transport systems, ATPase components	Ga0062456_10012974	COG3842	EC:3.6.3.31
A6	Heterotrophy		TRAP-type mannitol/chloroaromatic compound transport system, large permease component	Ga0062456_10001443	COG4664
A6	Heterotrophy		TRAP-type mannitol/chloroaromatic compound transport system, periplasmic component	Ga0062456_10001445	COG4663
A6	N Metabolism	ccNIR	cytochrome c nitrite reductase small subunit	Ga0073114_11085
A6	N Metabolism	ccNIR	respiratory nitrite reductase (cytochrome; ammonia-forming) precursor	Ga0073114_11084	COG3303	EC:1.7.2.2
A6	N Metabolism	Nar	Nitrate reductase gamma subunit	Ga0073114_12184
A6	O2 Reduction	Cytochrome bd oxidase	Cytochrome bd-type quinol oxidase, subunit 1	Ga0062456_10016755	COG1271	EC:1.10.3.-
A6	O2 Reduction	Cytochrome bd oxidase	Cytochrome bd-type quinol oxidase, subunit 2	Ga0062456_10011871	COG1294	EC:1.10.3.-
A6	S Metabolism	Apr	Succinate dehydrogenase/fumarate reductase, flavoprotein subunit	Ga0062456_10011993	COG1053	EC:1.8.99.2
A6	S Metabolism	Dsr	Dissimilatory sulfite reductase (desulfoviridin), alpha and beta subunits	Ga0062456_10009577	COG2221	EC:1.8.99.1
A7	C Fixation	3-Hydroxypropionate Bicycle	Acetyl-CoA carboxylase alpha subunit	Ga0062456_1000002117	COG0825	EC:6.4.1.2
A7	C Fixation	3-Hydroxypropionate Bicycle	Acetyl-CoA carboxylase beta subunit	Ga0062456_100000196	COG0777	EC:6.4.1.2
A7	C Fixation	3-Hydroxypropionate Bicycle	Acetyl-CoA carboxylase, carboxyltransferase component (subunits alpha and beta)	Ga0062456_1000002550	COG4799	EC:6.4.1.3
A7	C Fixation	3-Hydroxypropionate Bicycle	Acetyl/propionyl-CoA carboxylase, alpha subunit	Ga0062456_1000002549	COG4770	EC:6.4.1.3
A7	C Fixation	Calvin Cycle	Ribose/xylose/arabinose/galactoside ABC-type transport systems, permease components	Ga0062456_1000001399	COG1172
A7	C Fixation	Calvin Cycle	Ribulose 1,5-bisphosphate carboxylase, large subunit	Ga0062456_100001173	COG1850	EC:4.1.1.39
A7	C Fixation	Reductive Acetyl-CoA Pathway	Acyl-coenzyme A synthetases/AMP-(fatty) acid ligases	Ga0062456_1000002403	COG0365	EC:6.2.1.17
A7	C Fixation	Reductive Acetyl-CoA Pathway	Acyl-coenzyme A synthetases/AMP-(fatty) acid ligases	Ga0062456_1000001611	COG0365	EC:6.2.1.1
A7	H Oxidation		Ni,Fe-hydrogenase III large subunit	Ga0062456_100000495	COG3261
A7	H Oxidation		Ni,Fe-hydrogenase III small subunit	Ga0062456_100000494	COG3260
A7	Heterotrophy		ABC-type amino acid transport system, permease component	Ga0062456_100001045	COG0765
A7	Heterotrophy		ABC-type amino acid transport system, permease component	Ga0062456_1000001341	COG4597
A7	Heterotrophy		ABC-type amino acid transport/signal transduction systems, periplasmic component/domain	Ga0062456_100000710	COG0834
A7	Heterotrophy		ABC-type arginine transport system, permease component	Ga0062456_10000079	COG4215
A7	Heterotrophy		ABC-type arginine/histidine transport system, permease component	Ga0062456_10000078	COG4160
A7	Heterotrophy		ABC-type branched-chain amino acid transport system, permease component	Ga0062456_10000128	COG4177
A7	Heterotrophy		ABC-type branched-chain amino acid transport system, permease component	Ga0062456_100008419	COG4177
A7	Heterotrophy		ABC-type branched-chain amino acid transport systems, ATPase component	Ga0062456_100000775	COG0410
A7	Heterotrophy		ABC-type branched-chain amino acid transport systems, ATPase component	Ga0062456_10000878	COG0410
A7	Heterotrophy		ABC-type branched-chain amino acid transport systems, ATPase component	Ga0062456_100000774	COG0411
A7	Heterotrophy		ABC-type branched-chain amino acid transport systems, ATPase component	Ga0062456_10000877	COG0411
A7	Heterotrophy		ABC-type branched-chain amino acid transport systems, periplasmic component	Ga0062456_1000004204	COG0683
A7	Heterotrophy		ABC-type histidine transport system, ATPase component	Ga0062456_10000076	COG4598	EC:3.6.3.-
A7	Heterotrophy		ABC-type polar amino acid transport system, ATPase component	Ga0062456_1000001339	COG1126	EC:3.6.3.-
A7	Heterotrophy		ABC-type polysaccharide/polyol phosphate transport system, ATPase component	Ga0062456_1000005127	COG1134
A7	Heterotrophy		ABC-type polysaccharide/polyol phosphate transport system, ATPase component	Ga0062456_10001065	COG1134
A7	Heterotrophy		ABC-type ribose transport system, auxiliary component	Ga0062456_1000004281	COG1869	EC:5.-
A7	Heterotrophy		ABC-type spermidine/putrescine transport system, permease component I	Ga0062456_1000001561	COG1176
A7	Heterotrophy		ABC-type spermidine/putrescine transport system, permease component II	Ga0062456_1000001562	COG1177
A7	Heterotrophy		ABC-type spermidine/putrescine transport systems, ATPase components	Ga0062456_1000001560	COG3842
A7	Heterotrophy		ABC-type sugar transport system, ATPase component	Ga0062456_100001566	COG1129
A7	Heterotrophy		ABC-type sugar transport system, periplasmic component	Ga0062456_1000004286	COG1879
A7	Heterotrophy		ABC-type sugar transport system, permease component	Ga0062456_100001013	COG0395
A7	Heterotrophy		ABC-type thiamine transport system, periplasmic component	Ga0062456_100000470	COG4143
A7	Heterotrophy		ABC-type xylose transport system, periplasmic component	Ga0062456_100001567	COG4213
A7	Heterotrophy		ABC-type xylose transport system, permease component	Ga0062456_100001565	COG4214
A7	Heterotrophy		Amino acid transporters	Ga0062456_100000373	COG0531
A7	Heterotrophy		Branched-chain amino acid ABC-type transport system, permease components	Ga0062456_100000772	COG0559
A7	Heterotrophy		Long-chain fatty acid transport protein	Ga0062456_100001188	COG2067
A7	Heterotrophy		TRAP-type C4-dicarboxylate transport system, large permease component	Ga0062456_1000002290	COG1593
A7	Heterotrophy		TRAP-type C4-dicarboxylate transport system, large permease component	Ga0062456_100005426	COG1593
A7	Heterotrophy		TRAP-type C4-dicarboxylate transport system, periplasmic component	Ga0062456_1000002289	COG1638
A7	Heterotrophy		TRAP-type C4-dicarboxylate transport system, periplasmic component	Ga0062456_100001644	COG1638
A7	Heterotrophy		TRAP-type C4-dicarboxylate transport system, periplasmic component	Ga0062456_100005428	COG1638
A7	Heterotrophy		TRAP-type C4-dicarboxylate transport system, small permease component	Ga0062456_1000006153	COG3090
A7	Heterotrophy		TRAP-type C4-dicarboxylate transport system, small permease component	Ga0062456_100001643	COG3090
A7	Heterotrophy		TRAP-type C4-dicarboxylate transport system, small permease component	Ga0062456_100005427	COG3090
A7	Heterotrophy		TRAP-type mannitol/chloroaromatic compound transport system, periplasmic component	Ga0062456_1000001484	COG4663
A7	Heterotrophy		TRAP-type mannitol/chloroaromatic compound transport system, small permease component	Ga0062456_1000001482	COG4665
A7	N Metabolism	NirB	nitrite reductase (NADH) large subunit	Ga0073115_104210	COG1251
A7	O2 Reduction	Cytochrome cbb3 oxidase	Cbb3-type cytochrome oxidase, subunit 1	Ga0062456_1000002135	COG3278
A7	S Metabolism	Fcc	Flavocytochrome c sulphide dehydrogenase, flavin-binding	Ga0062456_1000001475	COG0446	EC:1.8.2.3
A7	S Metabolism	Sox	diheme cytochrome SoxA (sulfur oxidation)	Ga0073115_11179
A7	S Metabolism	Sox	monoheme cytochrome SoxX (sulfur oxidation)	Ga0073115_11178
A7	S Metabolism	Sox	sulfane dehydrogenase subunit SoxC	Ga0073115_11183
A7	S Metabolism	Sox	sulfur dehydrogenase subunit SoxD (EC 1.-.-.-)	Ga0073115_11182	COG4654
A7	S Metabolism	Sox	sulfur-oxidizing protein SoxB	Ga0073115_11177	COG0737
A7	S Metabolism	Sox	sulfur-oxidizing protein SoxY	Ga0073115_11181	COG5501
A8	S metabolism	Psr	Polysulphide reductase, NrfD	Ga0073116_15655
A8	S metabolism		octaheme c-type cytochrome, tetrathionate reductase family	Ga0073116_1001128
A8	S metabolism		Thiosulfate reductase cytochrome b subunit	Ga0073116_1001129	COG4117
A8	S Metabolism	PhsA	thiosulfate reductase / polysulfide reductase chain A	Ga0073116_100331	COG0243
A8	C Fixation	3-Hydroxypropionate Bicycle	Acetyl-CoA carboxylase alpha subunit	Ga0062456_10007936	COG0825	EC:6.4.1.2
A8	C Fixation	3-Hydroxypropionate Bicycle	Acetyl-CoA carboxylase beta subunit	Ga0062456_10010895	COG0777	EC:6.4.1.2
A8	C Fixation	Calvin Cycle	Ribose/xylose/arabinose/galactoside ABC-type transport systems, permease components	Ga0062457_10001301	COG1172
A8	C Fixation	Calvin Cycle	Ribulose 1,5-bisphosphate carboxylase, large subunit	Ga0062456_100011526	COG1850	EC:4.1.1.39
A8	C Fixation	Calvin Cycle	Ribulose bisphosphate carboxylase small subunit	Ga0062456_10015501	COG4451	EC:4.1.1.39
A8	C Fixation	Reductive Acetyl-CoA Pathway	acetyl coenzyme A synthetase (ADP forming), alpha domain-containing protein	Ga0073116_17422	COG1042
A8	C Fixation	Reductive Acetyl-CoA Pathway	Acyl-coenzyme A synthetases/AMP-(fatty) acid ligases	Ga0062456_100087610	COG0365	EC:6.2.1.1
A8	C Fixation	Reductive Acetyl-CoA Pathway	Acyl-coenzyme A synthetases/AMP-(fatty) acid ligases	Ga0062456_100008732	COG0365	EC:6.2.1.17
A8	H Oxidation		Ni,Fe-hydrogenase I large subunit	Ga0062456_10024022	COG0374	EC:1.12.99.6
A8	H Oxidation		Ni,Fe-hydrogenase I small subunit	Ga0062456_10018893	COG1740	EC:1.12.99.6
A8	Heterotrophy		ABC-type amino acid transport/signal transduction systems, periplasmic component/domain	Ga0062457_100003412	COG0834
A8	Heterotrophy		ABC-type arginine transport system, permease component	Ga0062456_10011626	COG4215
A8	Heterotrophy		ABC-type branched-chain amino acid transport systems, ATPase component	Ga0062457_10001634	COG0410
A8	Heterotrophy		ABC-type branched-chain amino acid transport systems, ATPase component	Ga0062457_100020510	COG0411
A8	Heterotrophy		ABC-type branched-chain amino acid transport systems, periplasmic component	Ga0062456_10035006	COG0683
A8	Heterotrophy		ABC-type branched-chain amino acid transport systems, periplasmic component	Ga0062457_100022912	COG0683
A8	Heterotrophy		ABC-type histidine transport system, ATPase component	Ga0062456_10011624	COG4598	EC:3.6.3.-
A8	Heterotrophy		ABC-type polysaccharide/polyol phosphate transport system, ATPase component	Ga0062456_100025112	COG1134
A8	Heterotrophy		ABC-type polysaccharide/polyol phosphate transport system, ATPase component	Ga0062457_10002516	COG1134
A8	Heterotrophy		ABC-type spermidine/putrescine transport system, permease component II	Ga0062456_100026910	COG1177
A8	Heterotrophy		ABC-type spermidine/putrescine transport systems, ATPase components	Ga0062456_100026911	COG3842
A8	Heterotrophy		ABC-type sugar transport system, ATPase component	Ga0062457_10001302	COG1129	EC:3.6.3.17
A8	Heterotrophy		ABC-type sugar transport system, periplasmic component	Ga0062456_100000144	COG1653
A8	Heterotrophy		ABC-type sugar transport system, periplasmic component	Ga0062456_10016802	COG1653
A8	Heterotrophy		ABC-type sugar transport systems, ATPase components	Ga0062456_100000141	COG3839	EC:3.6.3.20
A8	Heterotrophy		ABC-type sugar transport systems, permease components	Ga0062456_100000143	COG1175
A8	Heterotrophy		Branched-chain amino acid ABC-type transport system, permease components	Ga0062456_100030613	COG0559
A8	Heterotrophy		Branched-chain amino acid ABC-type transport system, permease components	Ga0062456_10014708	COG0559
A8	Heterotrophy		cation/acetate symporter	Ga0073116_10907	COG4147
A8	Heterotrophy		cation/acetate symporter	Ga0073116_101053	COG4147
A8	Heterotrophy		cation/acetate symporter	Ga0073116_13254
A8	Heterotrophy		Long-chain fatty acid transport protein	Ga0062456_10002293	COG2067
A8	Heterotrophy		Long-chain fatty acid transport protein	Ga0062456_10002726	COG2067
A8	Heterotrophy		Long-chain fatty acid transport protein	Ga0062456_10019002	COG2067
A8	Heterotrophy		Long-chain fatty acid transport protein	Ga0062457_10000696	COG2067
A8	Heterotrophy		TRAP-type C4-dicarboxylate transport system, large permease component	Ga0062456_10002788	COG1593
A8	Heterotrophy		TRAP-type C4-dicarboxylate transport system, large permease component	Ga0062456_10035225	COG1593
A8	Heterotrophy		TRAP-type C4-dicarboxylate transport system, periplasmic component	Ga0062456_10013555	COG1638
A8	Heterotrophy		TRAP-type C4-dicarboxylate transport system, small permease component	Ga0062456_10002787	COG3090
A8	Heterotrophy		TRAP-type C4-dicarboxylate transport system, small permease component	Ga0062456_10035226	COG3090
A8	Heterotrophy		TRAP-type mannitol/chloroaromatic compound transport system, large permease component	Ga0062456_10018054	COG4664
A8	Heterotrophy		TRAP-type mannitol/chloroaromatic compound transport system, small permease component	Ga0062456_10018055	COG4665
A8	N metabolism	Nar	Nitrate reductase gamma subunit	Ga0073116_11047	COG2181
A8	N metabolism	Nar	Nitrate reductase gamma subunit	Ga0073116_17806	COG2181
A8	N metabolism	Nar	nitrate reductase gamma subunit	Ga0073116_17655	COG2181	EC:1.7.99.4
A8	N metabolism	Nar	nitrate reductase, beta subunit	Ga0073116_17653		EC:1.7.99.4
A8	N metabolism	Nar	Respiratory nitrate reductase alpha subunit N-terminal domain-containing protein	Ga0073116_17391		EC:1.7.99.4
A8	N metabolism	Nar	respiratory nitrate reductase, alpha subunit	Ga0073116_17651		EC:1.7.99.4
A8	N Metabolism	NirB	nitrite reductase (NADH) large subunit	Ga0073116_17861	COG1251		appears to be assimilatory type
A8	N metabolism	NorQ	Nitric oxide reductase activation protein	Ga0073116_15284	COG4548
A8	N metabolism	NorQ	nitric oxide reductase NorD protein	Ga0073116_15341
A8	N metabolism	NorQ	nitric oxide reductase NorD protein	Ga0073116_104632
A8	N metabolism	NorQ	nitric oxide reductase NorQ protein	Ga0073116_104631	COG0714
A8	N metabolism	NorQ	nitric oxide reductase NorQ protein	Ga0073116_135210	COG0714
A8	N metabolism	NorQ	nitric oxide reductase NorQ protein	Ga0073116_15283
A8	N metabolism	NorQ	nitric oxide reductase NorQ protein	Ga0073116_130712
A8	N metabolism	NorQ	nitric oxide reductase NorQ protein	Ga0073116_15342
A8	N Metabolism	NorQ	Cytochrome C and Quinol oxidase polypeptide I	Ga0073116_174311
A8	N metabolism	Nrf	assimilatory nitrite reductase (NAD(P)H) small subunit (EC 1.7.1.4)	Ga0073116_17862	COG2146	EC:1.7.1.15
A8	O2 Reduction	Cytochrome bd oxidase	Cytochrome bd-type quinol oxidase, subunit 1	Ga0062456_10005488	COG1271
A8	O2 Reduction	Cytochrome bd oxidase	Cytochrome bd-type quinol oxidase, subunit 2	Ga0062456_10001564	COG1294
A8	O2 Reduction	Cytochrome cbb3 oxidase	Cbb3-type cytochrome oxidase, subunit 1	Ga0062456_100013421	COG3278
A8	S Metabolism	Dsr	Dissimilatory sulfite reductase (desulfoviridin), alpha and beta subunits	Ga0062456_10002282	COG2221	EC:1.8.99.1
A8	S Metabolism	Fcc	Flavocytochrome c sulphide dehydrogenase, flavin-binding	Ga0062456_10028195		EC:1.8.2.3
A8	S Metabolism	Sat	ATP sulfurylase (sulfate adenylyltransferase)	Ga0062456_10004751	COG2046	EC:2.7.7.4
A8	S Metabolism	Sox	monoheme cytochrome SoxX (sulfur oxidation)	Ga0073116_12591
A8	S Metabolism	Sox	sulfate thiol esterase SoxB	Ga0073116_108311	COG0737
A8	S Metabolism	Sox	sulfur oxidation c-type cytochrome SoxX	Ga0073116_16804
A8	S Metabolism	Sox	sulfur-oxidizing protein SoxA	Ga0073116_103736
A8	S Metabolism	Sox	sulfur-oxidizing protein SoxA	Ga0073116_12869
A8	S Metabolism	Sox	sulfur-oxidizing protein SoxB	Ga0073116_103727	COG0737
A8	S Metabolism	Sox	sulfur-oxidizing protein SoxX	Ga0073116_12868
A8	S Metabolism	Sox	sulfur-oxidizing protein SoxX	Ga0073116_103739
A8	S Metabolism	Sox	thiosulfate-binding protein SoxY	Ga0073116_103738	COG5501
A8	S Metabolism	Sox	thiosulfate-binding protein SoxY	Ga0073116_103735	COG5501
A8	S Metabolism	Sox	thiosulfohydrolase SoxB	Ga0073116_18038
A8	C metabolism		acetate kinase	Ga0073116_10225	COG0282	EC:2.7.2.1
A8	C metabolism		acetate kinase	Ga0073116_17332	COG0282	EC:2.7.2.1
A8	C metabolism		acetyl-CoA acetyltransferases	Ga0073116_16025		EC:2.3.1.9
A8	C metabolism		acetyl-CoA acyltransferase	Ga0073116_1002171	COG0183	EC:2.3.1.16
A8	C metabolism		acetyl-CoA acyltransferase	Ga0073116_13442	COG0183	EC:2.3.1.16
A8	C metabolism		acetyl-CoA C-acetyltransferase	Ga0073116_101710	COG0183	EC:2.3.1.9
A8	C metabolism		acetyl-CoA C-acetyltransferase	Ga0073116_12252	COG0183	EC:2.3.1.9
A8	C metabolism		glycolate oxidase	Ga0073116_175010	COG0277	EC:1.1.3.15
A8	C metabolism		glycolate oxidase	Ga0073116_107720	COG0277	EC:1.1.3.15
IS1	Heterotrophy		ABC-type branched-chain amino acid transport systems, periplasmic component	Ga0062457_10050974	COG0683
IS1	Heterotrophy		ABC-type polysaccharide/polyol phosphate transport system, ATPase component	Ga0062457_10027382	COG1134
IS1	Heterotrophy		ABC-type spermidine/putrescine transport system, permease component II	Ga0062457_10010768	COG1177
IS1	Heterotrophy		TRAP-type mannitol/chloroaromatic compound transport system, large permease component	Ga0062457_10010625	COG4664
IS1	C metabolism		acetate kinase	Ga0073108_13488		EC:2.7.2.1
IS1	S metabolism		thiosulfate/3-mercaptopyruvate sulfurtransferase	Ga0073108_13621	COG2897
IS2	C Fixation	3-Hydroxypropionate Bicycle	Acetyl-CoA carboxylase alpha subunit	Ga0062457_10008834	COG0825	EC:6.4.1.2
IS2	C Fixation	Calvin Cycle	Ribulose 1,5-bisphosphate carboxylase, large subunit	Ga0062457_10012022	COG1850	EC:4.1.1.39
IS2	C Fixation	Calvin Cycle	Ribulose bisphosphate carboxylase small subunit	Ga0062457_10012023	COG4451	EC:4.1.1.39
IS2	C Fixation	Reductive Acetyl-CoA Pathway	acetyl-coenzyme A synthetase	Ga0073106_15272	COG0365	EC:6.2.1.1
IS2	C Fixation	Reductive Acetyl-CoA Pathway	Acyl-coenzyme A synthetases/AMP-(fatty) acid ligases	Ga0062457_10022572	COG0365	EC:6.2.1.1
IS2	C Fixation	Reductive Acetyl-CoA Pathway	Acyl-coenzyme A synthetases/AMP-(fatty) acid ligases	Ga0062457_10007001	COG0365	EC:6.2.1.17
IS2	C Fixation	Reverse Krebs Cycle	Succinyl-CoA synthetase, alpha subunit	Ga0062457_10002869	COG0074	EC:2.3.3.8
IS2	C Fixation	Reverse Krebs Cycle	Succinyl-CoA synthetase, beta subunit	Ga0062457_100028610	COG0045	EC:2.3.3.8
IS2	H Oxidation		Ni,Fe-hydrogenase I large subunit	Ga0062457_10019592	COG0374	EC:1.12.99.6
IS2	H Oxidation		Ni,Fe-hydrogenase I small subunit	Ga0062457_10019591	COG1740	EC:1.12.99.6
IS2	H Oxidation		Ni,Fe-hydrogenase III large subunit	Ga0062457_10022842	COG3261
IS2	H Oxidation		Ni,Fe-hydrogenase III small subunit	Ga0062457_10016507	COG3260
IS2	Heterotrophy		ABC-type amino acid transport/signal transduction systems, periplasmic component/domain	Ga0062457_10040563	COG0834
IS2	Heterotrophy		ABC-type branched-chain amino acid transport systems, periplasmic component	Ga0062457_10009142	COG0683
IS2	Heterotrophy		ABC-type polar amino acid transport system, ATPase component	Ga0062457_100097213	COG1126	EC:3.6.3.21
IS2	Heterotrophy		ABC-type polar amino acid transport system, ATPase component	Ga0062457_10040562	COG1126	EC:3.6.3.-
IS2	Heterotrophy		ABC-type proline/glycine betaine transport systems, ATPase components	Ga0062456_1000001247	COG1125
IS2	Heterotrophy		ABC-type proline/glycine betaine transport systems, permease component	Ga0062456_1000001246	COG1174
IS2	Heterotrophy		ABC-type sugar transport system, periplasmic component	Ga0062457_10008194	COG1653
IS2	Heterotrophy		TRAP-type C4-dicarboxylate transport system, large permease component	Ga0062457_10013734	COG1593
IS2	Heterotrophy		TRAP-type mannitol/chloroaromatic compound transport system, large permease component	Ga0062456_1000001167	COG4664
IS2	N metabolism	Nar	nitrate reductase alpha subunit	Ga0073106_16602		EC:1.7.99.4
IS2	N metabolism	Nar	nitrate reductase beta subunit	Ga0073106_16603		EC:1.7.99.4
IS2	N metabolism	Nar	Nitrate reductase gamma subunit	Ga0073106_121910	COG2181
IS2	N metabolism	Nar	Nitrate reductase gamma subunit	Ga0073106_10594	COG2181
IS2	N metabolism	Nar	Nitrate reductase gamma subunit	Ga0073106_10241	COG2181
IS2	N metabolism	Nar	Nitrate reductase gamma subunit	Ga0073106_12926	COG2181
IS2	N metabolism	Nor	nitric oxide reductase NorD protein	Ga0073106_15822
IS2	N metabolism	Nor	nitric oxide reductase NorD protein	Ga0073106_10753
IS2	N metabolism	Nor	nitric oxide reductase NorQ protein	Ga0073106_12411	COG0714
IS2	O2 Reduction	Cytochrome cbb3 oxidase	Heme/copper-type cytochrome/quinol oxidase, subunit 3	Ga0062457_10012506	COG1845	EC:1.9.3.1
IS2	O2 Reduction	Cytochrome cbb3 oxidase	Heme/copper-type cytochrome/quinol oxidases, subunit 1	Ga0062457_10010481	COG0843	EC:1.9.3.1
IS2	O2 Reduction	Cytochrome cbb3 oxidase	Heme/copper-type cytochrome/quinol oxidases, subunit 2	Ga0062457_10012502	COG1622	EC:1.9.3.1
IS2	S Metabolism	Apr	Succinate dehydrogenase/fumarate reductase, flavoprotein subunit	Ga0062457_10017036	COG1053	EC:1.8.99.2
IS2	S Metabolism	Dsr	Dissimilatory sulfite reductase (desulfoviridin), alpha and beta subunits	Ga0062457_10015091	COG2221	EC:1.8.99.1
IS2	S Metabolism	Sat	ATP sulfurylase (sulfate adenylyltransferase)	Ga0062457_100011913	COG2046	EC:2.7.7.4
IS2	S Metabolism	Sox	sulfate thiol esterase SoxB	Ga0073106_11293	COG0737
IS2	S Metabolism	Sox	sulfate thiol esterase SoxB	Ga0073106_13022
IS2	S Metabolism	Sox	sulfur oxidation c-type cytochrome SoxX	Ga0073106_13021
IS2	S Metabolism	Sox	sulfur-oxidizing protein SoxA	Ga0073106_11292	COG3474
IS2	S Metabolism	Sox	thiosulfate-binding protein SoxY	Ga0073106_15182	COG5501
IS2	S Metabolism		tetrathionate reducatase beta subunit	Ga0073106_13762	COG0437	51% ID to tetrathionate reductase from Thermosulfurimonas dismutans (see Mardanov_16)
IS2	C metabolism		acetate kinase	Ga0073106_10358		EC:2.7.2.1
IS2	C metabolism		acetyl-CoA acetyltransferases	Ga0073106_14686		EC:2.3.1.9
IS2	C metabolism		acetyl-CoA acetyltransferases	Ga0073106_14041		EC:2.3.1.16
IS2	C metabolism		cation/acetate symporter	Ga0073106_16172	COG4147
IS2	C metabolism		glycolate oxidase	Ga0073106_11553	COG0277	EC:1.1.3.15
IS3	C Fixation	3-Hydroxypropionate Bicycle	Acetyl-CoA carboxylase, carboxyltransferase component (subunits alpha and beta)	Ga0062457_100023210	COG4799	EC:6.4.1.3
IS3	C Fixation	3-Hydroxypropionate Bicycle	Acetyl-CoA carboxylase, carboxyltransferase component (subunits alpha and beta)	Ga0062457_10001394	COG4799
IS3	C Fixation	3-Hydroxypropionate Bicycle	Acetyl/propionyl-CoA carboxylase, alpha subunit	Ga0062457_10002329	COG4770	EC:6.4.1.3
IS3	C Fixation	Reductive Acetyl-CoA Pathway	Acyl-coenzyme A synthetases/AMP-(fatty) acid ligases	Ga0062457_10005546	COG0365	EC:6.2.1.17
IS3	C Fixation	Reductive Acetyl-CoA Pathway	Acyl-coenzyme A synthetases/AMP-(fatty) acid ligases	Ga0062457_10000308	COG0365	EC:6.2.1.1
IS3	C Fixation	Reductive Acetyl-CoA Pathway	Acyl-coenzyme A synthetases/AMP-(fatty) acid ligases	Ga0062457_100014514	COG0365	EC:6.2.1.2
IS3	C Fixation	Reductive Acetyl-CoA Pathway	Acyl-coenzyme A synthetases/AMP-(fatty) acid ligases	Ga0062457_100061011	COG0365	EC:6.2.1.16
IS3	C Fixation	Reductive Acetyl-CoA Pathway	CO dehydrogenase/acetyl-CoA synthase beta subunit	Ga0062457_10003812	COG1614	EC:2.3.1.169
IS3	H Oxidation		Ni,Fe-hydrogenase I large subunit	Ga0062457_10019533	COG0374	EC:1.12.2.1
IS3	H Oxidation		Ni,Fe-hydrogenase I large subunit	Ga0062457_10000939	COG0374	EC:1.12.99.6
IS3	H Oxidation		Ni,Fe-hydrogenase I small subunit	Ga0062457_10001436	COG1740	EC:1.12.2.1
IS3	H Oxidation		Ni,Fe-hydrogenase I small subunit	Ga0062457_10000938	COG1740	EC:1.12.99.6
IS3	H Oxidation		Ni,Fe-hydrogenase III large subunit	Ga0062457_10017401	COG3261
IS3	Heterotrophy		ABC-type amino acid transport system, permease component	Ga0062457_10007449	COG0765
IS3	Heterotrophy		ABC-type amino acid transport system, permease component	Ga0062457_10040564	COG0765
IS3	Heterotrophy		ABC-type amino acid transport/signal transduction systems, periplasmic component/domain	Ga0062457_10013511	COG0834
IS3	Heterotrophy		ABC-type branched-chain amino acid transport system, permease component	Ga0062457_10012362	COG4177
IS3	Heterotrophy		ABC-type polysaccharide/polyol phosphate transport system, ATPase component	Ga0062457_10002587	COG1134
IS3	Heterotrophy		ABC-type spermidine/putrescine transport system, permease component I	Ga0062457_10010769	COG1176
IS3	Heterotrophy		ABC-type spermidine/putrescine transport systems, ATPase components	Ga0062457_100107610	COG3842	EC:3.6.3.31
IS3	Heterotrophy		ABC-type sugar transport system, periplasmic component	Ga0062457_10013823	COG1879
IS3	Heterotrophy		ABC-type xylose transport system, periplasmic component	Ga0062457_10015725	COG4213
IS3	Heterotrophy		Branched-chain amino acid ABC-type transport system, permease components	Ga0062457_10013126	COG0559
IS3	Heterotrophy		TRAP-type C4-dicarboxylate transport system, periplasmic component	Ga0062457_10003572	COG1638
IS3	Heterotrophy		TRAP-type C4-dicarboxylate transport system, periplasmic component	Ga0062457_10005718	COG1638
IS3	Heterotrophy		TRAP-type C4-dicarboxylate transport system, periplasmic component	Ga0062457_10007826	COG1638
IS3	Heterotrophy		TRAP-type C4-dicarboxylate transport system, small permease component	Ga0062457_100048215	COG3090
IS3	Heterotrophy		TRAP-type C4-dicarboxylate transport system, small permease component	Ga0062457_10013735	COG3090
IS3	Heterotrophy		TRAP-type mannitol/chloroaromatic compound transport system, large permease component	Ga0062457_10018621	COG4664
IS3	Heterotrophy		TRAP-type mannitol/chloroaromatic compound transport system, periplasmic component	Ga0062457_100026611	COG4663
IS3	Heterotrophy		TRAP-type mannitol/chloroaromatic compound transport system, periplasmic component	Ga0062457_100057612	COG4663
IS3	Heterotrophy		TRAP-type mannitol/chloroaromatic compound transport system, small permease component	Ga0062457_10018622	COG4665
IS3	Heterotrophy		TRAP-type mannitol/chloroaromatic compound transport system, small permease component	Ga0062457_10026228	COG4665
IS3	N Metabolism	Nar	Nitrate reductase gamma subunit	Ga0073107_105922	COG2181
IS3	N Metabolism	Nar	Nitrate reductase gamma subunit	Ga0073107_105234	COG2181
IS3	N Metabolism	Nar	Nitrate reductase gamma subunit	Ga0073107_108451
IS3	Reverse-HURM pathway	NapC	cytochrome c-type protein NapC	Ga0073107_104502
IS3	Reverse-HURM pathway	NapC	cytochrome c-type protein NapC	Ga0073107_112953
IS3	Reverse-HURM pathway		hydroxylamine reductase	Ga0073107_102209
IS3	Reverse-HURM pathway		hydroxylamine reductase	Ga0073107_103764
IS3	Reverse-HURM pathway		hydroxylamine reductase	Ga0073107_1049710
IS3	Reverse-HURM pathway		Seven times multi-haem cytochrome CxxCH	Ga0073107_104503
IS3	Reverse-HURM pathway		Seven times multi-haem cytochrome CxxCH	Ga0073107_112954
IS3	Reverse-HURM pathway		Seven times multi-haem cytochrome CxxCH	Ga0073107_113886
IS3	Reverse-HURM pathway		4Fe-4S dicluster domain-containing protein	Ga0073107_114312
IS3	O2 Reduction	Cytochrome bd oxidase	Cytochrome bd-type quinol oxidase, subunit 1	Ga0062457_10008042	COG1271	EC:1.10.3.-
IS3	O2 Reduction	Cytochrome bd oxidase	Cytochrome bd-type quinol oxidase, subunit 2	Ga0062457_100133212	COG1294	EC:1.10.3.-
IS3	O2 Reduction	Cytochrome cbb3 oxidase	Heme/copper-type cytochrome/quinol oxidases, subunit 1	Ga0062457_10004166	COG0843
IS3	S Metabolism	Apr	Adenosine-5'-phosphosulfate reductase beta subunit;	Ga0062457_10007888	COG4231	EC:1.8.99.2
IS3	S Metabolism	Apr	Succinate dehydrogenase/fumarate reductase, flavoprotein subunit	Ga0062457_10007889	COG1053	EC:1.8.99.2
IS3	S Metabolism	Dsr	Dissimilatory sulfite reductase (desulfoviridin), alpha and beta subunits	Ga0062457_10004561	COG2221	EC:1.8.99.1
IS3	S Metabolism	Sat	ATP sulfurylase (sulfate adenylyltransferase)	Ga0062457_10001885	COG2046	EC:2.7.7.4
IS3	S Metabolism	Sat	ATP sulfurylase (sulfate adenylyltransferase)	Ga0062457_10023713	COG2046	EC:2.7.7.4
IS3	S metabolism		monomeric thiosulfate reductase apoprotein	Ga0073107_107302	COG0243
