# Supplementary material for: Novel Large Sulfur Bacteria in the Metagenomes of Groundwater-Fed Chemosynthetic Microbial Mats in the Lake Huron Basin
Source: Front Microbiol. 2017 May 8;8:791. doi: 10.3389/fmicb.2017.00791 (PMC5421297; doi:10.3389/fmicb.2017.00791)
Supplement: TABLE S3 — Key metabolic pathways and genes searched for across bins. [file Table_3.xlsx]

## Sheet: Sheet1
Pathway	Abbreviation	Subunits	Full name	EC#	Reaction	Searched
Sulfur oxidation	Sox	ABCDXY	Sulfite oxidase	1.8.3.1	thiosulfate → sulfate	All
Sulfide oxidation	Sqr		Sulfide:quinone reductase/oxidoreductase	1.8.5.4	sulfide → elemental sulfur	All
Sulfide oxidation	Fcc	AB	Flavocytochrome c sulfide dehydrogenase	1.8.2.3	sulfide → elemental sulfur	All
Dissimilatory and Assimilatory sulfate reduction and oxidation	Sat		ATP sulfurylase (sulfate adenylyltransferase)	2.7.7.4	sulfate → APS	All
Dissimilatory sulfate reduction and oxidation	Apr	AB	APS reductase	1.8.99.2	APS → sulfite	All
Dissimilatory sulfate reduction and oxidation	Dsr	AB	Dissimilatory sulfite reductase	1.8.99.1	sulfite → sulfide	All
Hydrogen oxidation			Ni,Fe-hydrogenase	1.12.99.6	H2 → 2H+ + 2e-	All
Denitrification	Nar	GH	Nitrate reductase	1.7.5.1	nitrate → nitrite	All
Denitrification	Nap	AB	Nitrate reductase	1.7.99.4	nitrate → nitrite	LSB
Denitrification	Nir	BD, K, S	Nitrite reductase	1.7.2.1	nitrite → nitric oxide	All
Dissimilatory nitrate reduction to ammonia (DNRA)	Nrf	A	Cytochrome c-552 nitrite reductase	1.7.2.2	nitrite → ammonia	All
Denitrification	Nor	B	Nitric oxide reductase	1.7.2.5	nitric oxide → nitrous oxide	LSB
Denitrification	Nos	Z	Nitrous oxide reductase	1.7.2.4	nitrous oxide → dinitrogen gas	LSB
Nitrate reduction to ammonium by the reverse hydroxylamine:ubiquinone reductasemodule (reverse-HURM) pathway	Hao	A	Reverse hydroxylamine:ubiquinone reductase	1.7.2.6	nitrite → hydroxylamine	All
Nitrate reduction to ammonium by the reverse hydroxylamine:ubiquinone reductasemodule (reverse-HURM) pathway	HcP/Har		Hydroxylamine reductase	1.7.99.1	hydroxylamine → ammonium	All
Assimilatory nitrate reduction	NIT-6		Nitrite reductase (NAD(P)H)	1.7.1.4	nitrite → ammonia	LSB
Nitrification	Nxr	A	Nitrite oxidoreductase		nitrite → nitrate	LSB
Oxygen respiration			Cytochrome aa3 oxidase	1.9.3.1		All
Oxygen respiration			Cytochrome bo3 oxidase	1.10.3.10		All
Oxygen respiration			Cytochrome cbb3 oxidase	1.9.3.1		All
Oxygen respiration			Cytochrome ba3 oxidase			All
Oxygen respiration			Cytochrome bd oxidase	1.10.3.-		All
Calvin cycle			RuBisCO, Ribulose-1,5-bisphosphate carboxylase-oxygenase	4.1.1.39		All
Reverse Krebs cycle (Reverse TCA cycle, Reverse Citric acid cycle)			ATP citrate lyase	2.3.3.8		All
Reductive acetyl-CoA pathway (Wood Ljungdahl pathway)			Acetyl-CoA synthetase	6.2.1.1		All
3-Hydroxypropionate bicycle			Malonyl-CoA reductase	1.2.1.75		All
3-Hydroxypropionate bicycle			Propionyl-CoA synthase	6.4.1.3		All
3-Hydroxypropionate bicycle			Acetyl-CoA carboxylase	6.4.1.2		All
Heterotrophy			ABC-type amino acid transport system			All
Heterotrophy			ABC-type arginine transport system			All
Heterotrophy			ABC-type branched-chain amino acid transport system			All
Heterotrophy			ABC-type histidine transport system			All
Heterotrophy			ABC-type polar amino acid transport system			All
Heterotrophy			ABC-type polysaccharide/polyol phosphate transport system			All
Heterotrophy			ABC-type proline/glycine betaine transport system			All
Heterotrophy			ABC-type ribose transport system			All
Heterotrophy			ABC-type sugar transport systems			All
Heterotrophy			ABC-type thiamine transport system			All
Heterotrophy			ABC-type xylose transport system			All
Heterotrophy			Amino acid transporters			All
Heterotrophy			Branched-chain amino acid ABC-type transport system			All
Heterotrophy			C4-dicarboxylate transporter/malic acid transport protein			All
Heterotrophy			Citrate transporter			All
Heterotrophy			Long-chain fatty acid transport protein			All
Heterotrophy			TRAP-type C4-dicarboxylate transport system			All
Heterotrophy			TRAP-type mannitol/chloroaromatic compound transport system			All
Heterotrophy			Cation/acetate symporter			All
Heterotrophy			Acetate kinase	2.7.2.1		All
Heterotrophy			Acetyl-CoA acetyltransferases	2.3.1.9		All
Heterotrophy			Glycolate oxidase	1.1.3.15		All
Reductive acetyl-CoA pathway (archaeal)			Acetyl-CoA synthetase (archaeal)	6.2.1.1		SM1
	Fts	Z	Cell division protein FtsZ			SM1
	Mcr	A	Methyl coenzyme-M reductase	2.8.4.1		SM1
			Coenzyme F420 hydrogenase/dehydrogenase beta subunit	1.12.98.1		SM1
			Cytochrome ccdA			SM1
			Lipopolysaccharide transport			SM1
			Fructose-1,6-bisphosphate	3.1.3.11		SM1
			Isocitrate dehydrogenase	1.1.1.42		SM1
			Glucose-6-phosphate isomerase	5.3.1.9		SM1
			Glycosyltransferase			SM1
			Adenylylsulfate kinase	2.7.1.25		SM1
			Formate dehydrogenase	1.2.1.2		SM1
